# Supplementary material for: Factors Influencing the Production Efficiency of Cloned Pigs: A Large-Scale Retrospective Analysis
Source: Animals (Basel). 2026 Jan 7;16(2):168. doi: 10.3390/ani16020168 (PMC12837946; doi:10.3390/ani16020168)
Supplement: Supplementary file 1 [file animals-16-00168-s001.zip]

Archive with 1 entries (1 files):
- animals-4034178-supplementary.pdf
